# Supplementary material for: ASH structure alignment package: Sensitivity and selectivity in domain classification
Source: BMC Bioinformatics. 2007 Apr 4;8:116. doi: 10.1186/1471-2105-8-116 (PMC1955748; doi:10.1186/1471-2105-8-116)
Supplement: Additional File 1 — Training set. The file contains the CATH IDs for each domain used in the training set. [file 1471-2105-8-116-S1.txt]

1pqzA01
1t11A02
1lrzA03
1ohzA00
1fv3B02
1iw4A00
1ox9A00
1czpA00
1j77A00
1ib2A00
1im5A00
1m98A01
1ew0A00
1kmdA00
1sv0B00
1guwA00
1g44B01
1j8sA00
1eg4A03
1fc5B01
1x6oA02
1kfgB02
1iufA02
1psdA01
1o75B02
1sh8A00
1tle000
1nox000
1pba000
1prtL00
1uucA00
1df0A02
1dmgA00
1awtA00
1eemA02
1aduA01
1kigI00
1s7cA01
1afoB00
1uwwB00
1hkyA00
1nzeA00
1k5kA00
1sznA02
1h6fB00
1muzA00
1qayA02
1v8kA00
1bqsA01
1jb0D00
1pv9A01
1ajcA00
1gpc000
1otrA00
1kzqA02
1gw5S00
1x9gA00
1fepA02
1l0nB01
1jwyB00
1preA01
1o5oC00
1io2A01
1g18A02
1ofuA02
1poh000
1ehs000
1coaI00
1px5A01
1dqkD00
1hn0A02
1w3kA00
1jssB00
1gh7A03
1k7yA02
1k7cA00
1eijA00
1gh9A00
1kagA00
1ovmA03
1g8yK00
1do5D00
1iwoA04
1t01A02
1tif000
1brwB03
1cw5A00
1qhkA00
1qubA01
1n81A00
1r4aG00
1jx4A04
1ujzB00
1suh000
1vklA02
1rrqA03
1hx1B00
1f57A00
1gv4B03
1fjgG00
1a2xB00
1jccA00
1qkrB00
1nm2A02
1tzfA00
1fy2A00
1hz4A00
1mc1B02
1okgA03
1vdfA00
1n87A00
1hn0A01
1cq3B00
1jruA00
1b6sA01
1hkbB04
1q5vC01
1knyB01
1pa6A01
1eteB00
1ksxF00
1g61B00
1uurA01
1h2oA00
1c8rA00
1qqtA01
1qscC00
1csmA00
1n9pA00
1o77E00
1ud7A00
1a56000
1qjtA00
1krt000
1a34A00
1pzuB02
1bihA02
1uxjA01
1t36F02
1lxmA04
1nyoA00
1b3qB01
1hp5A02
1i2mB00
1ilzA00
1fiuA00
1ucrB00
1axwB00
1pokA01
1josA00
1nnrB00
1u2rA03
1cliC02
1t44G00
1l7cA02
1i8nB00
1n3zA00
1n20B01
1xe1A00
1hxkA02
1j3mA00
1x11A00
1h3bC02
1h0mC02
1qhdA01
1kyoB02
1oy1C00
1w1zA00
1rykA00
1oqaA00
3il8000
1px3A01
1p2fA02
1lmiA00
1j3gA00
1rvkA01
1l3yA00
1jxyA00
1no4B00
1ep2B01
1bjyB01
1oneB01
1volA01
1vjuA00
1qp8A01
1quqB00
1iqpD03
1or5A00
1pxtA01
1qqjA02
1jmkC01
1ky4D01
1c9tH00
3pceO00
1oopA00
1gvhA01
1l1sA00
1mg7A02
1opmA01
1bv4C00
1o9vA00
1f3hA00
1gg3C01
1tygB00
1t9fA00
1jdbE04
1m5iA00
1s0jA02
1e79I00
1t6cA02
1iuyA00
1olzA03
1aihB00
1bhdA00
1epaA00
1jhdA01
2brz000
1g6eA00
1r22B00
1c4rH00
1m0dC00
1v0wA01
1pft000
1h6yA00
1l2mA00
1h4jE00
1b0b000
1rsfA00
1e42B01
1uekA01
1em9A00
1uk1B02
1i4kT00
1kzuD00
1dksA00
1kb0A02
1p8aA00
1sv6E00
1chrB01
1pn5A00
1vi7A01
1o22A00
1hx7A00
1sc0B00
1um7A00
2pdaB02
1tubB01
1mvlA00
1h3lA00
3crd000
1np0A01
1sy6A01
1gz0F02
1vm0B00
1vclA03
1go3M02
1axj000
1ntmF00
1e1mA01
1ck7A04
1vk8C00
1bc5A02
1bdfA01
1gmwB02
1e8oA00
1g9nC02
1q7yJ00
1e29A00
1stzA01
1hx6A02
1xcbG02
1oxwB00
1oekA00
1lvaA02
1vpsC00
1fmtA02
1iruM00
1tolA02
1m9sA04
1jt8A00
2gliA05
1jtcA00
1j83B00
1jhnA01
1ne3A00
1jpwF00
1lehB01
1ckv000
1n34K00
2stv000
1h6kB02
1czvA00
1g4gA00
1syc000
1oz9A00
1x96A00
1m1gB01
1l1oF01
2g3pB02
1x7vA00
1ujzA00
1vgwF00
1ezfC00
1kkdA00
1mkp000
1kq8A00
1ewxA00
1edyA00
1vlaD02
1mkeA00
1hn6A00
1v9cA00
1au7B01
1ejfB00
1fpoB02
1ji5A00
1e8xA03
1qd1B01
1cqxB02
1k83I02
1ktvA02
1ulvA04
1ehkB01
1dg3A02
1g0uV00
1au1B00
1cjyA02
1rmvA00
2gliA02
1i4jA00
1a3aA00
1azyB03
1pbtA00
1dqcA00
1d5yA02
1t35A00
1n6uA02
1dpc000
1kt9A00
1ce3A00
1m33A00
1koyA00
1khiA02
1kwgA02
1wwbX00
1toxA03
1k8kE00
1oi8A02
1tluA00
1ihwA00
1tuhA00
1ln1A00
1ka9H00
1fukA00
1aun000
1mc1B01
7jdwA00
1u41B00
1b4uB00
1fl9B00
1g58B00
1dv8A00
1c7jA00
1nz6B00
1hx6A01
1cunA01
1f46A00
1jb0L00
1gp9C01
1uddB00
1mmsA01
1g7oA01
1kv4A00
1k8rB00
1jpdX01
3hadA02
1bo4A00
2pdaB06
1iioA00
1pd1A04
1lajB00
1rrzA00
1m98B02
1jhjA00
1evsA00
1m1gB03
2prgC00
1ul7A00
1utaA00
1gccA00
1cgqB00
1r1dB00
1mh5B02
1v0lA00
1t0qC00
1hdfA00
1t01A01
1jspB00
1fc3A00
1v31A00
1khbA03
1js8A01
1wmxB00
1shwA00
1i6hJ00
1p35A00
1v7uA00
1j1hA00
1xhlA00
1ub9A00
1f8wA03
1f2hA00
1ekmA02
1viuB00
1p7oE00
1im8B00
1jnmA00
1qyp000
1qg3B02
1n0zA00
1gqoL00
1bh8B00
1dp5B00
1kf6O00
1nw1B02
1nnlA01
1lba000
1vytA02
1wkt000
1auuA00
1jneA02
1k0hA00
1gh7A01
1jieB00
1gd5A00
1jm1A00
1ktkA02
1nekB01
1gqzA01
1d2zA00
1v3uB02
1ehnA03
1p53B03
1erc000
1hluA01
1du3B02
1o70A02
1nwbA00
2pviB00
1se9A00
1pd7A00
1m7uB00
1o57D02
1r2mB00
1b4aF02
1l5pB00
1l2pA00
1vliA02
1nzuA02
1mszA00
1utxA00
1e8xA02
1uapA00
1c8bA00
1h6wA03
1sx8B00
1b4nB01
1c8uB01
1h3oA00
2cthB00
1jfaB00
1v0sA02
1dliA02
1fx7B03
1f5nA01
3bccG00
1bwnA00
1uarA01
1huw000
1igyB03
1i7eA00
1hd0A00
1liuD03
1jjcB02
1qbjC00
1t50A00
1fmd300
1s5aA00
1lliA00
1l0oC00
1jkjD02
1tq1A00
1ulzA01
1hzmA00
1u9dB00
1j10A02
1a6dB02
1gl2C00
1qdnB02
1to3A00
1ni2A01
1iarB01
1dq3A02
1qgdB02
1j74A00
1v92A00
1d1rA00
1i1dB00
1ksgB00
1qu9B00
1v5jA00
1v38A00
1h8mA00
1hr0F00
1jscA01
1j5qB02
1szeA01
1a66A00
1qstA00
1mdaH00
1lp1A00
1s3oA00
1ei5A03
1hlvA01
1nkl000
1nnwB00
1l5gA02
1nz0D00
1jalA01
1jpyY00
1jsmB00
1gxnA00
1vkeD00
1pd1A02
1jr3E01
1diiB01
1b79D00
1j1tA00
1lrrD00
1esmA00
1v63A00
1cn2000
1l9vA02
2ezyB00
1mhyB00
1nltA01
1s6nA00
1ue6A00
1kpoU01
1djlB00
1gen000
1k0rB01
1biiA01
1ipaA01
2vpfH00
1dxkA00
1mp4A00
1sjrA00
1lvnA04
2bpr000
1wit000
1q7hA01
1ky6A02
1vh3C00
1dfcA01
1ak0000
5hir000
1ro7D00
1o1yA00
1jkuE01
1vib000
1rboS00
1pxvA00
1wlfA02
1hcuA00
1e4uA00
1k24A00
1k1gA00
1pvoF02
4sbvB00
1gzrB00
1fo1A01
1pvoF01
1pevA02
1b6zB00
1nslA00
1i2tA00
1a7w000
1mjhB00
1nxhB00
1jw2A00
1a6bB00
1b0xA00
5ukdA00
1hloA00
1t82C00
1hw7A01
1emrA00
1ll4B02
1lvaA01
1pp6D00
1shwB00
1o7iA00
1ijqA01
1tp6A00
1vcnA01
1qh3B00
1qysA00
1oheA02
1kv3A01
1gvnD00
1s7aA00
1px3A04
1kdpB00
1rz4A01
1cyx000
1nonD00
1vl7A00
1efnB00
1uv7B00
1iktA00
1esqA00
1ll8A00
2ngrB00
1scjB00
2nmbA00
1a79D01
1debB00
1g9xA00
1ik6A02
1h99A01
1nktA02
1ignA01
1hciA04
1uxjA02
1qxlA00
1c7tA02
1xffA00
1s72E01
1tveA01
1ic1B01
1dl5A01
1vkrA00
1fxkB00
1jr3D02
1diqD00
1ln0A00
1kygB00
1uqvA00
1jb0F00
1fpoB01
1jm7B00
1oczI00
1uccA00
2gliA01
1nd4A00
1a2xA00
1omwG00
1qkiE02
1f3cB00
1n15A01
1jwlB01
1oczX00
1fqtA00
1f45A01
1q02A00
1hmf000
1nn4D00
1gu9L00
1qznA00
1k8qB00
1s1zA00
1w2xA01
1m7xC01
1s5cA00
1hu3A00
1pi6A01
1eu4A02
1abv000
1lwrA00
1vf5N00
1mgrA00
1bvnT00
2nsyA00
1k2yX01
1j5yA01
1qlbF00
1gm0A00
1h9rB01
1k0rB04
1ltxA01
1m0vA00
1oxhB02
2fokB02
1b43B01
1c3zA00
1mhxA00
1b9yC01
1qz1A03
1cx8C03
1ttuA02
1uutB00
1uebA03
1kwiA00
1xcbG01
1ri3A00
1su1B00
1kx9B00
1gp1B00
1d0nA02
1iraY03
1v9pA04
1js9A00
1rocA00
1b6q000
1h7lA00
1gqkA01
1kmiZ02
1skoA00
1jt1A00
1du3A01
1lplA00
2cpb000
1nu3B00
1jqlB00
1g5bB00
1on0B00
1g7oA02
1bkf000
1p53A01
1d5rA02
1ny8A00
1vi0A02
1to0E00
1ewhA01
1vjkA00
1qmiB02
1wioA03
1vkfD00
1px5A02
1earA02
1l5cA00
1vklA01
1jy2R00
1dykA02
1sgjA00
1vd5A00
1j4nA00
1fewA00
1ooyB01
1bf5A04
1j9iB00
1d2iA00
2visC01
1uc5B00
1r8nA00
1v54H00
1q8yB02
1sp0A00
1mwwA00
1cbuA00
1cokA00
1tvfB01
1is2B03
1vlvA02
1l3iA00
1vpc000
1vklA03
1hr9F02
1sqjB01
1fu1A01
1o0wA01
1sr4C00
1j5eS00
1u1zC00
1m35C01
1mknA00
1bnkA00
1ne5A00
1mkbB00
1qk9A00
1aml000
1cuz000
1o4yA00
1d1gB00
1i0eB02
1t6cA01
1d2pA01
1o4wA00
1jmzB00
1l6zA01
1w3iD00
1lvaA03
1vtx000
1ri7A01
1d3yA02
1vm6A01
1kn7A00
1qatB01
1h4lE00
1ggvA00
1t2xA03
1d4vB00
1csgA00
1tl2A00
1r1zC00
1ozvC02
1jb9A02
1mwrA04
1rw0B00
1jqjB03
1euvB00
1t4wA00
1i5pA01
1n4kA02
1lnzA01
1r9mA01
1mg7A01
1fqjC00
1pzdA02
1jb0K00
2vgh000
1u7qA00
1l5gA04
2tmgA01
1kmoA02
1hfgA00
1blbB01
1aaf000
1iraY01
1k8kD02
1b0nB00
1trlA00
1rzsA00
1u0sA00
1bmfC01
1osxA00
1rfiB02
1h4jD00
1ci6B00
1gytB01
1u0mA01
1ekmA01
1kqfB03
1ql2B00
1hkfA00
1qhyA00
1i50C02
1k7yA03
1j0nA03
1ei5A02
1ccvA00
1qgdB03
1aw7D02
1hkxN00
1bak000
1ft9A02
1bihA03
1bmfC03
1si8B00
1hyp000
1cz5A02
1umiA00
1p0rA00
1ifqA00
1q1hA00
1fjcA00
1g4cA00
1mc0A01
1c17M00
1o7lC01
1njiK00
1pa6A02
1urfA00
1u4hA00
1j5pA02
1jjcB06
1hixB00
1tilE00
1m1qA00
1mp1A00
1qfvA00
1t11A01
1egaA02
1rwfA03
1d7cA00
1fod100
1egdA03
1kv3A02
1vkbA00
1pn4D01
1mjdA00
1iarB02
2ifo000
1rtu000
1v83B00
1w0mA00
1ikqA02
1t56A02
1syoA03
1f6vA00
1s28B00
1uk1B01
1du0B00
1v8cA02
1u14A00
1b7gQ02
1o94E00
1dgnA00
1nogA00
1lk5C01
1qc5B00
1f1vB01
1jmtA00
1ut8B02
1n1jB00
1rhyA01
1ojhE00
1jmaB01
1fftA00
2cla000
1pd1A05
1ngmJ00
1ut2I00
1hykA00
1sr0A01
1qnxA00
1v3iA00
1a0aB00
1mof000
1ug8A00
1vl6D02
1fx4A00
1t2rA00
1tolA01
1inzA00
1cc8A00
1n1fA00
1n97A00
1ufoE00
1rw2A00
1ghhA00
1nm3A01
1gcqC00
1by1A00
1g4mB02
1namB00
1jbiA00
1dp7P00
1o9kH00
1qmfA01
1d2dA00
1nijA01
1jm6A01
1pcmX03
1dj7A00
1rl2A02
1t3eB04
1kacA00
1tbd000
1ttzA00
1cwvA01
1vcoA02
1fh3A00
1vhmA00
1sqgA01
1fl7D00
1citA00
1fjgL00
1hy9A00
1j0kB01
1iguA00
1fteA00
1jj2Q00
1a2j000
9wgaB03
1q81C02
1uouA02
1ha5A01
1ic8A01
1jofC00
1e9fA00
1w0oA03
1hiwB00
1hkqA00
1gkaB00
1jqdB00
1hbwA00
1i82A00
1hg5A01
1p42B02
1ji6A02
1bmlD03
1ehxA00
1qd1B02
1b35B00
1vlwA00
1ta0A00
3ygsP00
1nx9D01
1l5gA01
1p9mC01
1tz0C00
1t57B00
1dzlA00
1nmnB00
1p5fA00
1dp3A00
1w2bW00
1vboC00
1tc6B00
1epvA02
1h3gB01
1rowB00
1cmwA01
1by2000
1oo9B00
1jkeA00
1hulB00
1iruR00
1qwsA03
1bjaA00
1vixA01
1jqpA01
1i0uA01
1cp2A00
1ngnA00
1omiA03
1bh5C00
1dnyA00
1fipB00
1g44B04
1cs6A01
1gz0F01
1p9mA01
1oofB00
1ewfA01
1bdvD00
1bv2000
1o8cC01
1cczA02
1h70A00
1qoyA00
1uw4B00
1vyrA00
1lj8A02
1agqD00
1i50L00
1hjzB00
1nwgB00
1oflA00
1asyB01
1qqjA01
1ebuA02
1pn0C02
1f7uA02
1k1vA00
1ytfB00
1nvmE02
1qolG00
1gg4A01
1j8yF02
1iz6B02
1hh4D00
1nxxA00
1bhgA01
2ifeA00
1i3qE01
1mi1A01
1s72S00
1r5pB00
1nl0L01
1h2xA01
1oz3A03
1q7jA00
1mi5D02
1fi4A02
1k45A00
1cn4C00
1iufA01
1jmaA00
1fpxA02
1t3kA00
1ngr000
1kiuA02
1gpqB00
1iw7P03
1e79H02
1bzkA00
1h99A02
1uirA02
1p1xB00
1rzkG00
1n70A01
1pxvC00
1fhrA00
1or6B00
1orsC00
1nw5A00
1soxA01
1b63A01
1twdA00
1px3A02
1q15B01
1tztA00
1ea0B01
1ftrC02
1szaC00
1m22A00
1b8aB01
1lfkA00
1k32E02
1kzpB00
1ithB00
1hpi000
1eq6A00
2azoB00
1hmwA03
1peeA00
1tuwA00
1o82D00
2cblA01
1i1gA01
1yfoA00
1n34J00
1f1vA02
1e6bA02
1jjcB03
1l2fA03
1g7eA00
1usfB00
1u2mA00
1ffwD00
1o0pA00
1e0gA00
1nji100
1c3hE00
1khyD00
1n4kA01
1g9tB00
1lpvA00
1dt9A01
1p90A00
1sto000
1p3qQ00
1skqA02
1c5kA01
1m9eC00
1joyA00
1okoA00
1jwqA00
1ntkK00
1dpuA00
1bmoA02
1oqkA00
1ncs000
1tpn000
1id3A00
1t3qA01
2dvh000
1q0mD00
1qniF02
2pvaB00
1tu9A00
1n1mA01
2uugD00
1d1nA00
1ni2A02
1vl6D01
1nsnH01
1vlmA00
1g8mA04
6at1B02
1mrzB02
1g3nG01
1jr3C02
1dp2A02
1ytfD02
1qc7B00
1kwcB01
1uw6H00
1n3kA00
1ezxC00
1o9gA01
1d6gA00
1n3bB00
1fhvA02
1s0jA01
1pf0C00
1nm5A02
1vk4A00
2chsD00
1oaiA00
1e5dA01
1lvnA01
1bwq000
1ig3A02
1rk8B00
1rduA00
1t6zA01
1on1A02
1dw9J02
1erd000
1lg7A00
1jjdA00
1mk4B00
1gd1O02
1jscA02
1umqA00
1colB00
1o5zA02
1r2aB00
1k3vA00
1n12A00
1te6B02
1s4eA02
1d4cC03
1evzA02
1k8aR00
1ej5A00
1vimB00
1i1zA00
1apj000
1vltB00
1ehnA01
1kp6A00
1f53A00
1g1bB00
1ocrS00
1kfyP00
1d5yA01
1eyfA00
1q8rB00
1clf000
1sig000
1pwvB04
1m72C00
1u8sA01
3crxA01
1eikA00
1ar0A00
1u2fA00
1u8sA02
1auyA00
1l8rA00
1pcmX04
1raiA01
1rl1A00
1nepA00
1hxdA03
1hlvA02
1k5oA00
1ujwB00
1pznB00
1fovA00
1tteA02
1s14A00
1umcD01
1o0xA00
1gmeD00
1nj6A03
1j0tA00
1wmdA02
1m57B01
1jiwI00
1u1iB02
1i7nB02
1afp000
1lcyA03
2bpa100
1gbs000
1sqsB00
1zagA02
1ev0B00
1r0dG00
1fzcE03
1ff3A00
1t0bD00
1cfzB00
1toxA02
1b8vA02
1iicB01
1nvmF02
1p47B01
1ne9A01
1tns000
1psdB03
1rc8A02
1f5aA03
1rk4A01
1cnt200
1icfI00
1mm4A00
1glaG02
1wouA00
1mk9H02
1p42B01
1n91A00
1k83H00
1qu6A02
1mai000
1ocp000
1irhA00
1ignA02
1izzA00
1ewiA00
1i2vA00
1vjxA00
1j0sA00
1wniA00
1obzB02
1bc5A01
1jcfA01
1eqkA00
1e3pA02
1pbuA00
1ttuA01
1kjkA00
1vkiA00
1pd6A00
1pn2D02
1d5yA03
1cwxA00
1qakB03
1zbdB00
1p3fF00
1fw6B01
1uocA00
1xntA00
1bi2A03
1m4rB00
1rp7B04
1jflB01
1sylA00
1u83A00
1p32B00
1m2dA00
1h4sB02
1p9oA00
1sdjA01
1irzA00
1tfg000
1qteA01
1cvrA03
2rspA00
1mroB02
1klqA00
1vie000
1j30B00
1jocA01
1lshA01
1dah000
5stdA00
1p3gH00
1qfcA00
1lyqA00
1rynA00
1gpjA03
1ivtA00
1qqeA00
1iu9A00
1jl0B00
1jbkA00
1yujA00
1q8kA03
1h9eA00
1gvnC00
1geuA03
1g2hA00
1e8cB03
1qm9A02
1rz2A00
1fj2A00
1o8rA00
1earA01
1pdkB00
1q7yN00
1h5bB00
1h6lA00
1gavZ00
1hg5A02
1tf1A00
1iloA00
1cq1A00
1bo9A00
1mxiA00
1cx2C02
1qunD02
1avpA00
1oruB00
1jc7A00
4hb1000
1dvoA00
1kafB00
1n7iB00
1ufwA00
1b65C00
1rhfA02
1j08G01
1exh000
1iba000
1copD00
1lmeA00
1k3sA00
1hnwT00
1ireA00
1cmyD00
1oa3A00
1nd9A00
1pryA02
1c9lB00
1t1hA00
1ukvY00
1enwA00
1co4A00
1dj8F00
1sj8A01
1ky6A01
1h9fA00
1pg5B02
1ut0A00
1hskA03
1e83A00
1ntgB00
1rs2A00
1gywB00
1hciA03
1eqrA02
1t1jB00
1abz000
1e0dA03
1opaB00
1f6fB01
1fuwA00
1avqB00
2lefA00
1efuD02
1ri6A00
1o5dL02
1teaA01
1vf6D00
1gjiA03
1kpkE00
1px3A03
1ggmA01
1uanB00
1ob1C01
1h6tA02
1pveA00
1p8kZ02
1nrjA00
1irqA00
1smnB00
1bouA00
1gr0A02
1emsA02
1nj5A01
1j1eE00
1b35A00
1mulA00
1mjqI00
1b68A00
1ezvE01
1fleI00
1nenC00
1ggpB01
1d0qB00
1ewrA02
1cx1A00
1cg2B02
1j3wC00
1f1zB01
1gpmC02
1g99B01
1otgC00
1h9jA02
1g9pA00
1e3yA00
1puiB00
1ftrC01
1vhoA01
1f35A00
1thnD00
1uglA00
1ewfA02
1sxm000
1sr4A00
1fhoA00
1kpsB00
1onvA00
1nktA01
1v8cA01
1bxlA00
1tc3C00
1cl4A00
2fokB03
1f7uA01
1dwzA00
1fd3C00
1dfcA03
1em8A00
1ug1A00
1nlxK00
1ummA00
1r5vA01
1q48A00
1hncD01
1luzA00
1v11A00
1nc5A00
1jyhA00
1kq1A00
1ii0B01
1ggxA00
1iw7P04
2pahA00
1vk9A00
1veaB00
1so5B00
1ibmQ00
1i1qA00
1ne9A02
1j0wA00
1iygA00
1bor000
1a7j000
1k5dK00
1ow6A02
1pm3A00
1py1D00
1ubdC02
1uwzB00
1p53A02
1tuaA01
1h6dB02
1qapA01
1iexA02
1k3kA00
1ufmA00
1oqvB00
1os1A03
1rquA01
1gp8A00
1s5uH00
3ng1A01
1aum000
1jjcB04
1m7lB00
1hssA00
1cvjH02
1oedE00
1qmiB01
1s0uA03
1vkpB00
1nzpA00
1wd3A02
1gkuB02
1k8a200
1d6kA00
1lv3A00
1soxA02
1oqcD00
1p4aC01
1ia7A00
1ka8E00
1g6uB00
1on6A00
1qbeC00
1kkoB01
1sxjE03
1qlwB00
1j5yA02
1nltA03
1m4vB02
1mr4A00
1h59B00
1lo7A00
1ogoX01
1gakA00
1ffvF02
1is7P00
1sz3A00
1ffvE01
1ocoQ00
1gzhA00
1mhdB00
1e2b000
1pu5B00
1h4vB01
1nijA02
1a0fA02
1ehiB01
1h1sD01
1jcuA00
1gfn000
1ntyA02
1nt0G02
1ibkN00
2lfb000
1t0yA00
1h3qA00
1fpzC00
1jvr000
1i5pA02
1fhwA00
1n67A01
1n0vC04
1j33A02
1tazA00
1fcdC02
1udlA00
1i4zH00
1oplA02
1qppB01
1ikpA03
1o9eA00
1j8bA00
1n7sA00
1dl5B02
1vixA02
1sryB01
1qfoB00
1tccB00
1h6pA00
2drpD01
1ktvA04
1uy0B00
1cd3100
1r44E00
1ovnA02
1rwjA00
1lurA00
1bhu000
1t62B00
1s6yA02
1mijA00
1kg0C00
1uouA03
1jj6C00
1dapB02
1o7bT00
1l5gA03
1i7hB00
1p8kZ01
1oq1D00
1qgvA00
1ohhE01
1wf4g03
1hyhA02
1isyA01
1kkhA01
1of4A00
1pb6C02
1rh6A00
1jdvB00
1q40C00
1a98A00
1ahq000
1rkwB02
1isuB00
1nvjA00
1h54B01
1j7eA05
1k56D00
1f3mB00
1mowA01
1sjcB02
1b8wA00
1l9vA01
1h2xA02
1gd2I00
1of0A03
1d1dA02
1ufaA02
1nuqA00
1hynP00
1u2cA01
1obcA04
1cnsB01
1ssfA02
1k8aI00
1s16A02
1c8uB02
1ut9A01
1t2xA02
1qg3B01
2ezk000
1jlyA01
1tdpA00
1vkjB00
1mroB01
1u5tC01
1efwB03
1l3aD00
1js8A02
1e7dB02
1rzmA02
1a6cA02
1uxoA00
1w2bN00
1dw0B00
1irf000
1dcfA00
1toxB01
1h30A02
1gytB02
1ha3A01
1vmeB02
1suyB00
1in0A02
1cjtC02
1k8a300
1eofA00
1salC00
1hdmA01
1d8jA00
1hn0A04
1l8qA03
1ivyB00
1t3bA02
1pnj000
1gw3000
1rhyA02
1k8bA00
1ijdD00
1o3uA00
1jqcB00
1es7D00
1sr0A02
1azqA00
192l000
1f52C02
1uhwA00
1ok2A04
1sqiA02
1mkyA03
1hnwC01
1a64B00
1fg9D02
1dusA00
1ua7A02
1dazD00
1i1gA02
1e53A00
1o72B00
1m7gB00
1egxA00
1a0tR00
1o65B00
1uf3B00
1iv1A00
1vhh000
1eiyA00
1bu2A02
1eqjA02
1rc7A02
1nayB00
1s4kA00
1is4A00
1rk2D02
1liuD01
1eh5A00
1iq0A02
1jnrA02
1i50C01
1oyzA00
1fl7C00
1qwtB00
1g8qB00
1vklA04
1ioj000
1uctA01
1sp8D01
1bhgA02
1qhqA00
1p9kA00
1pd2202
1qyaA02
1uwtB00
1hc7B03
1l5jB01
1stmD00
1ytfD01
1t36D01
1aq5B00
1mi1A02
1v3kB01
1rcuA00
1byyA00
1iwoA02
1kv7A02
1kptA00
1o51A00
1hzaB00
1dy2A00
1olzA01
1qvfC00
1r7rA01
1lk5C02
1ss3A00
1ivzA00
1tbaA00
1wd3A01
1q8bA00
1d02B00
1qklA00
1woqA02
1g5hD03
1fre000
1h8uB00
1pa4A00
1bdfA02
1qmuA02
1n6zA00
1ugoA00
1ttf000
3ubpA00
1sro000
1ow1A00
1cjvB00
1oqjA00
1korA01
1cyqA00
1sddA01
1bjx000
1qhdA02
1n27A00
1k32E03
1zpdA02
1gp9C02
1g64A00
1e5uI01
1vdlA00
1nhkR00
1p4qB00
1p31A03
1skvB00
1d7aL00
1lqsS01
1gjvA02
1e58A00
1dw9J01
1knwA01
1ustA00
1mpgA01
1p1bC00
1hf2B01
1vk0B00
1o96D01
1q5yC00
1iz1Q01
1usrA00
1osnB00
1s5bG00
1je5A00
1iu4A00
1uf5A00
1ifyA00
1oi0A00
1mowA02
1e5dA02
1bmlD01
1bi2A02
1f5aA02
1tf3A03
1ne7B00
1olzA02
3kbpB01
1lslA02
1jovA00
1cqjB03
1l7yA00
1ew3A00
1lw7A01
1d8bA00
1qunD01
1bgc000
1gmwB01
1um2B01
1og3A00
2eboB00
1nktA03
2acy000
2bamA00
1hekA00
1b3tA00
2gsrB02
1gycA02
1bcmB02
1pgrD01
1o9tA03
1o75B03
1otwA00
1id8A00
1k12A00
1ou5B01
1rwfA01
1n69A00
1tjnA00
1iofC00
1svfC00
1m2oD00
1k3hA00
1pu1A00
1lvaA04
1gnwA02
1qxfA00
1nvtA01
1jwaB00
1qhbA00
1g25A00
1hp8000
1c5kA02
2e2aA00
1uebA01
1qs1A02
1fs1C00
1eiwA00
1gxiE00
1g4mB01
1rzjC01
1nd5A00
1knrA03
1itm000
1k3rB01
1komA00
1h6kB01
1ehaA03
1fexA00
1swdB00
1m56D00
1t39A02
1fzpD00
1bxdA00
1d6eB01
1np6A01
1khmA00
1iad000
1jchB00
1pgjB02
1dn1B00
1sddB02
1imuA00
1l2zA00
1qniE01
1uzcA00
1q7rA00
1envA00
1w2xA03
1ebaA01
2bat000
1dqyA00
1rfiB01
1e0kF00
1j2jB00
1ojmA03
1jeqA05
1iqcA02
1on4A00
1kllA00
1qmfA03
1jsxA00
1fi4A01
1ej8A00
6at1B01
1qfjC01
1jrhL02
1bowA00
1ug7A00
6paxA02
1q1wA03
1kn6A00
1hkbB03
2ktqA01
1occL00
1jszA00
1ev2F02
3vub000
1hnr000
1ujoA00
1hy5B00
1l9oB02
1l6pA00
1d1kE00
1uaiA00
1e0bB00
1fsu001
1t27A00
1kyzA01
1k8kG00
1lshB00
1owxA00
1gthD02
1dbuA00
2proC02
1nh2A02
1gzqA01
1dq3A04
1qqrC00
1ovyA00
1fafA00
1h1jS00
1t4dA01
1ckmA02
1qa6A00
3crxA02
1j57A00
1n2xA02
1o9kE00
1hz6A00
1ki1B02
1danT00
1m9zA00
1b64000
1nkuA00
1r28A00
1binA00
1fjgE02
2hgsA04
1tc5A00
1mzgB00
1q08A00
1cixA00
1nnxA00
1o6xA00
1jyoA00
1hce000
1h3dA03
1eo0A00
1qcsA01
2lynB00
1khbA01
1texC00
1iixC01
1gwcC01
1eizA00
1u1iB01
1kv3A03
1gwlA00
1floC02
1no1B00
1h4dA00
1pa6A03
1b89A00
1gyzA00
1i8dC02
1nfjA00
1ne2B00
1k30A02
1im9D01
1danU00
1u10C00
1glaG01
1eghB00
1u33A02
1ew4A00
1oe8A02
1ewyB01
1hr0W00
1oa9A00
1qqtA03
1bvsG03
1rljA00
1n5sA00
1sotC03
1devB00
1os1A01
3bct000
1oqwA00
1cz5A01
1kn3A00
1hv6A00
1ail000
1hyuA02
1j27A00
1o5zA01
1jjhC00
1xgnA02
1qxmA01
1otkA00
1klxA00
1xi3A00
2cblA02
1ti6B03
1lfdC00
1fp3A00
1nh8A03
1jr3E03
1bgyT00
2sas000
1eziB00
1bh6A00
1ogzA00
1tvfA02
1noa000
1jxoB01
1a1vA01
1k78F00
1ng9B02
2frvF00
1goeA00
1d3bK00
1ko7B02
1p8lA02
1om2A00
1cmxC00
1je3A01
1ptoI02
1teaA02
1t4nA00
1tqgA00
1e8qA00
1utrA00
1far000
1f1sA01
1q5qB00
1f60A03
1nqlB00
2pde000
1uhtA00
1m1fB00
1kftA00
1g1iA00
1okgA01
1iqzA00
1lvnA02
1qvfD00
1vd2A00
1io4C00
1ekuA01
1efpA02
1dkuA02
1ci0B00
1pb0A00
1e5uI02
1mwqA00
2sxl000
1jwzA00
1hxdA02
1na0A00
1m1jD00
1dm9B00
1mbxA00
1azl000
1g5vA00
1ouxA00
1jr4A00
1mb1000
1kw8B02
1qsjA00
12asA00
1g31F00
1fmwA01
1lgpA00
1hgvA00
1uw4A00
1vpu000
1vliA01
1hxpB02
1qx4A01
1kilE00
1fuiE03
1nw2E00
1k1eC00
2mspA00
1lrv000
1ijxA00
1bk6B00
1nigA00
1m9oA00
1vlhC00
1jniA00
1nkvA00
1gc5A01
1mwpA00
1vfyA00
1mr1C00
1nwvA01
1k0oB02
1gpzB04
1jdbE06
1m9sA05
1xjo000
1gefD00
1bxuA00
1lwtA03
1hxdA01
1ii7A00
1gtkA03
1u49A01
1oxjA02
1kjnB00
1r8jA01
1jntA00
1h34A00
1bysA00
1in0A01
1rliB00
1a9p000
256bA00
1fseE00
1j24A00
1ebpA02
1iieC00
1rz4A02
1jyaA00
1bq0000
1k73L00
1r4fA00
1ulvA03
1rz5A01
1j95B00
2sgqI00
1k8iB01
1njrA00
1mjsA00
1ethC02
1gk4D00
1onbA00
1mkcA00
1i36A02
1m3eD02
1kcfA00
1ucpA00
1ayx000
1f1zB02
1n67A02
1tfs000
1h97B00
1f45B00
1ir2D01
1kpqA00
1ica000
1mbxD00
1neq000
1jzsA02
1pt1A00
1repC02
1bcmA01
1t3cB00
1q0uB00
1eetA05
1iqoA00
1cwwA00
1t0gA00
1jeyB01
1twsA00
1sppB00
1sznA01
1gdtB03
1rwiA00
1m1k400
1l7cA01
1ikqA01
1g15A00
1p9eA00
1it5A00
1oj5A00
1hjrC00
1fjgE01
1httD02
1vi7A02
1uhlB00
1ozbE00
1gmiA00
1ux6A01
1h0mC01
1ic2D00
1cquA00
1k8vA00
1n33O00
1rqdB00
1hfeT00
1dmuA00
1trrG00
1itpA00
1o9aA02
1cjyB01
1bjyB02
1bds000
2ayqA00
1iwoA03
1ecmA00
1jagE00
1oq4D00
1leb000
1lluB01
1jgkA00
1hxiA00
1h88C02
1soxA03
1ou5B02
1e6yD03
1qn2A00
1ttwA00
1hzxA00
2bby000
1ls4A00
1opmA02
1i5jA00
1un6D02
1g90A00
1mhyD00
1vhoA02
1gpmC03
1p0sE00
1mogA00
1pspA01
1wlfA01
1tiyB00
2pdaB01
1cwvA03
1mn8D00
1gklA00
1l1pA00
1ll0A00
1pn9A02
1u2rA06
1of5A00
1yveJ02
1h3oD00
1sur000
1ewjG00
1qezE00
1mczE01
1dfcA02
1kyoO02
1fftB01
1bvp302
1ixlA00
1ordB04
1jbrA00
1brfA00
1q9fA00
1tqjA00
1g03A00
2a0b000
1gmjD00
1rktA02
1pvtA00
1coo000
1h3fB03
5cevB00
1m8oB00
1v8gA02
1scfB00
1d8iC00
1h66D00
1ha3B03
1j9kA00
1iq0A03
1uijB01
1lvfA00
1lc0A02
1no3A01
2nmtA02
1pb6C01
1kd1W00
1l6jA01
1p4tA00
1cliC01
1kphD00
1lf6B02
1e42B02
1f52C01
1rquA02
1fftC00
1mx0F02
1dx5L01
1v3kB02
1gsoA01
1du2A00
1itxA02
1t2oA00
1jqjB01
1p5uB00
1qfhB01
1jgcA00
1dceA02
1in7A02
1nlqA00
1t69A00
1r81A00
1bsnA02
1c20A00
1xkbB01
1prb000
1ps0A02
1ej2A00
1f56B00
1vhkC02
1u2cA02
1aipC03
1iw7O00
1hzgA00
1ha7L00
1p5xA00
1n2mD00
1fcdB03
1tufA02
1bqsA02
1oczT00
1j0rB00
1hxmB02
1vlgB00
1ni3A02
1n8rU00
1vi3A00
1q4mA00
1b22A00
1h2sB00
2nacB01
1i3qK00
1jn3A01
1sb0A00
1ow5A00
1kv7A01
1qhlA00
1m31B00
1w63B00
1i85C00
1py2B00
1c76A00
1dj7B00
1dxxD01
1ohdA01
1dq3A03
1ajkA00
1fh1A00
1kqgC00
1poqA00
1n22B02
1cwvA05
1dt9A02
1v5tA00
1dtjB00
1bwzA02
1v54Z00
1q1oA00
1tf3A01
1jx7A00
1dnkA00
1fp0A00
1hnzR00
1ddf000
1lofC00
1lcsB00
1ujsA00
1ej4A00
1oksA00
1o9aA01
1mroF00
1nysA00
1sr4B00
1vcbB00
1mg3F00
1ukxA00
1exkA00
1fsiB00
1b9wA02
1ntfA00
1jdbE05
1ihnB00
1ibrB00
1e88A03
1lriA00
1nhlA00
1vcc000
1q82V00
1pokA02
1pcfH00
1qb5E00
1e50F00
1aqr000
1oi6B00
1gnkB00
1q8cA00
1p16A03
1fv3B01
1ukkB00
1mgtA01
1jb0J00
1no5A00
1gycA01
1nynA00
1jf8A00
1kx7A00
2mysA01
1ohhG00
1vcaB02
1bquB02
1f02T00
1jsuC00
1gxtA00
1ijzA00
1ci6A00
1di2B00
1yprB00
1bk8000
1o99A01
1q20A00
1sb6A00
1tw8D00
1de9A00
1uuxA00
1x6oA01
1vdeB02
1sq8A00
1h54B02
1lm0A00
1qozB00
1guaB00
1mpxA03
1u5tC02
1e54A00
1eoiC00
16vpA00
1gnwA01
1broB00
2dldA01
1fx0B03
1v2bB00
1ohaA00
1dvkA00
1ea4J00
1dk0A00
1krhB03
3rpbA00
1k6mB01
1flcF00
1c03A00
1t5rB00
1fapB00
1pcqF02
1t39A01
1ux6A02
1c01A00
1h5oA00
2drpD02
1k3rB02
1lf9B01
2il6000
1qojA00
1rlgB00
1uebA02
1rgyA00
1regX00
1oeyD00
1ddbA00
1h30A01
1g7rA02
1unnC00
1v04A00
1ri9A00
1h7dA00
1gh7B02
1s72E02
1ib8A01
1bxyB00
1r7jA00
1s40A00
1orgA00
1l8qA01
1vqe000
1m44B00
1ib8A02
1uljA01
1hm4B00
1q0pA00
1hib000
1fueA00
1a6s000
1jjcB01
1q27A00
1nziB01
1nr3A00
1amx000
1whp000
1owtA00
1gnhC00
1d2zB00
1kmhA02
1rl6A02
1cfr000
1ofzA00
1tczD00
1p6rA00
1ssfA01
1qf6A01
1qmfA04
1m4yC00
1bisB00
1excB00
1vgyB01
1bf5A01
1daqA00
1jqjB02
1ocoW00
1ash000
1lqsS02
1nrzD00
1qtyU00
1oyjA02
1fjkA00
1f42A03
1k8kF00
2napA04
1uklF00
1twjA00
1ntzJ00
1prtJ00
1adx000
1ic1B02
1lanA01
1qqgB02
1k0dB02
1p1dA02
1qgdA01
1uzwA00
1v8pI00
1veuB00
6paxA01
1f0zA00
1eejA01
1r3nA02
1q7sA00
1ixrB03
1l0lD01
1ttuA03
1cfi000
1p8jE02
1s5gA01
1hy8A00
1n10B01
1qb0A00
2mjpB00
1esd000
1t2xA01
1jmcA02
1d2jA00
1omb000
3bbg000
1tuaA02
1h9tB01
1ixdA00
1pprO02
1sl0C01
1jmxG00
1egaB01
1q18B02
1r7iB01
1qzmA00
1kqkA00
1ndoD00
1v8dA00
1olpC02
1o5eL00
1uixA00
1vsrA00
1liiA01
1f5qD02
1c17C00
1i4dB00
1h6kA03
1hb8A00
1qa4A00
1ceuA00
1hciA01
1ge7A00
1jmaB02
1sfnB00
1cwvA04
1nhyA01
1h8cA00
1ae9B00
1kf6B02
1iw0C00
1dtdB00
1j9aA00
1r4cH00
1cf7B00
1rq2A01
1sknP00
1nktA04
1qgwB00
1kjqA01
1mx0F03
1a79D02
1dq8D03
1pjxA00
1gqyB02
1b4aF01
1lxjA00
1oeyJ00
1is9A00
1dkgA01
1n9kB00
1idrA00
1n32P00
1gatA00
2prn000
1gd8I00
1dv0A00
1ethC01
1f7uA03
1qhpA03
1vh2A00
2bbvA00
1dchG00
1mph000
1id3G00
1ea6B02
2ezi000
1aocB00
1chc000
1g28D00
1kuuA00
1jli000
1ycqA00
1vm6A02
1pciA00
1rkjA01
1i5zB02
1nqdB00
1mfqB00
1bvsG02
1s2lA00
1jeyA01
1hq1A00
1k0rB02
1r1mA00
1px3A05
1xbfB00
1jw3A00
1j0fA00
1ktkF01
1nkqC00
1qubA03
1v3uB01
1quqC00
1c7tA01
1i1cB02
1dt9A03
1t8qA00
1g2rA00
1menB00
1e8xA01
1im3D00
1p0zG00
1ijnA00
1lw7A02
1m15A01
1lddB00
1nm2A01
1qldA00
1o70A01
1c3gA01
1n5wD02
1dypA00
1s38A00
1cld000
1bw4000
2reqD02
1nltA02
1vf5P03
1tf7F01
1pgl100
1o7mA02
1u0mA02
1hs7A00
1hywA00
1a1z000
1k6yD01
1hv5C00
1vjhA00
1fbsB00
1tr0C00
2cblA03
1shi000
1jk9D01
1psuB00
1pfjA00
1nbcA00
1ax8000
1iqyA01
1rqjB00
1bqhK00
1t75A00
1lgbC00
1f4oB00
1v10A03
1du3A02
1ki9B00
1ny9A00
1chd000
1v5kA00
1f1mA00
1efpA01
1chmB01
1wioA04
1lm5B00
1jb0B00
1fj8B01
1g9rA00
1iuhA00
1ha8A00
1fu1A02
1ivnA00
1psqB00
1knyB02
1r7rA02
1q18B01
1qymA00
1fw6B05
1rttA00
1sxjD03
1w53A00
1ptoI01
1ibxA00
1ip9A00
2proC01
1iraY02
1on2B01
1l7aA00
1ctj000
1oi8A01
1sfcD00
1jmvC00
1qa9B00
1f5aA01
1thtB00
1b62A02
1brmA02
1ov2A00
1lgyC00
1kjs000
2fcbA02
1iecA00
1l0qA02
1tbxA00
1dwnB00
2fmr000
1jzsA03
1ndiB02
1foeA02
1nvpC00
1b7bB00
1al0G00
1tueM00
1pi1A00
1c0mD02
1cds000
1gyhB00
1b69A00
1korA02
1uijB02
6yasA00
1bvsG01
1cvl000
1wduB00
1mwxB01
1eksA00
1we3P00
1jztA00
1jogD00
1juvA00
1kbhB00
1sg3A02
1pzdA01
1m1jF03
1ugmA00
1kyzA02
1kv3A04
1gnyA00
1h1sD02
1pjzA00
1h8bA00
1k4nA00
1vgyA02
1m1gB02
1pwwA02
1kzfA00
1orjA00
1a92A00
1te1A00
1jnpA00
1oxjA01
1jo0B00
2occR00
1bh9A00
1jo6A00
1ofuY00
1i9tA00
1jnrA03
2end000
1jfiB00
1souA00
1v77A00
1o5jA00
1cf7A00
1i78A00
1dliA03
1am7A00
1pfsA00
1c4kA01
1cnoD00
1kqrA00
1sn8B00
1floC01
1hcfB00
5cel000
