# Supplementary material for: ASH structure alignment package: Sensitivity and selectivity in domain classification
Source: BMC Bioinformatics. 2007 Apr 4;8:116. doi: 10.1186/1471-2105-8-116 (PMC1955748; doi:10.1186/1471-2105-8-116)
Supplement: Additional File 3 — False Positives and True Negatives. For each query, the highest-scoring false positive and the highest-scoring true negative from the training set are listed along with their scores. [file 1471-2105-8-116-S3.xls]

## Sheet: Sheet1
QUERY		Highest Scoring, False Positive						Highest Scoring, True Negative
CATH ID	Nres	CATH ID	Nres	Seq ID	NER	SAS	Score	CATH ID	Nres	Seq ID	NER	SAS	Score
1hz4A00	366	1o9eA00	232	8	93	2.1	16	1qqeA00	281	8	70	2.7	-8
1m0dC00	129	1vmeB02	145	10	42	4.6	5	2fokB03	176	6	39	4.9	-10
1l2mA00	118	1sjrA00	108	7	57	3.3	44	1tbd000	134	9	61	3.2	39
1vpsC00	285	1umiA00	184	7	66	2.9	20	1dzlA00	455	11	94	2.1	14
1tluA00	117	2acy000	98	11	53	3.4	44	1jl0B00	310	11	75	2.3	11
1fc3A00	119	1o9kH00	144	5	50	3.8	21	1fseE00	64	16	36	5.1	17
1liuD03	98	1bmfC01	70	15	44	4.3	38	1oruB00	176	16	63	2.9	43
1hzmA00	154	1a1vA01	134	5	46	4.2	9	1dp2A02	135	9	42	4.5	7
1ksgB00	128	1px3A04	106	13	60	2.9	52	1hh4D00	186	12	70	2.7	40
1nkl000	78	1trlA00	62	16	37	4.9	34	1n69A00	78	12	32	6	23
1vkeD00	101	1suyB00	107	14	49	3.7	38	1gu9L00	166	12	57	2.6	28
1uutB00	195	1g4cA00	158	12	63	2.8	27	1tbd000	134	7	59	3.1	23
1vklA01	196	1efpA02	181	11	60	3.2	23	1pcmX03	119	8	61	3	23
1i0eB02	267	1cjvB00	188	7	65	2.9	15	1f52C01	353	3	81	2.4	12
2tmgA01	144	1cqjB03	146	12	56	3.3	22	1nvtA01	145	12	40	4.7	-2
1jmaB01	54	1ob1C01	44	20	15	4	18	1du3A02	41	28	24	7.8	15
1a0aB00	63	1mof000	53	7	35	4.5	44	1uklF00	58	9	27	5.8	11
1d2dA00	56	1hnwT00	99	11	40	4	32	1ail000	70	6	32	5.6	15
1citA00	89	1ignA02	95	4	30	6.1	-4	1gatA00	60	15	23	7.7	-14
1hbwA00	57	1ioj000	57	9	24	7.5	0	1gd2I00	40	6	19	10.5	-39
1hulB00	108	1vjxA00	146	6	51	3.7	22	1ekuA01	124	4	42	4.4	18
1fipB00	73	1iw7P03	54	15	39	3.8	52	1umqA00	60	14	37	4.4	39
1ebuA02	175	1p6rA00	82	15	37	5.1	3	1h6dB02	190	7	39	5	-14
1ytfB00	46	1kilE00	41	14	26	4	50	1ytfD01	53	11	28	6.1	27
1iufA01	77	1copD00	66	13	28	6.5	1	1g2hA00	61	8	26	7.2	-1
1ea0B01	419	1uf5A00	303	7	52	3.6	-4	1m4yC00	171	8	56	3.3	-18
1nji100	73	1pg5B02	57	20	29	6.4	13	1k8a200	56	13	21	8.9	-26
1p3qQ00	43	1ss3A00	50	10	30	5.4	46	1dv0A00	45	15	24	6.7	21
1jwqA00	179	1cfzB00	162	8	80	2.3	50	1vhoA01	237	9	93	2.1	44
1evzA02	146	1h97B00	147	7	47	4.1	10	1pgjB02	258	11	43	4.5	0
1gbs000	185	1qzmA00	94	13	48	3.9	15	1cnsB01	185	10	51	3.6	9
1nd9A00	49	1ifyA00	49	20	24	8	1	1jjcB01	70	11	26	7.2	0
1opaB00	133	1qbeC00	123	7	49	3.5	13	1ew3A00	159	4	47	4	10
1ob1C01	44	1jmaB02	46	14	30	5.3	55	1dx5L01	45	14	26	7.1	37
1k3kA00	146	1oxjA02	109	9	45	4.1	13	1ddbA00	195	7	46	4.2	7
1lv3A00	65	1vfyA00	67	15	22	8.5	-17	1gatA00	60	4	15	12.8	-68
2lfb000	100	1n5wD02	81	6	38	5	15	2ezi000	75	5	35	5.3	14
1mijA00	134	1bjyB02	132	5	44	4.3	9	2ezk000	93	4	34	5.8	-5
1dapB02	138	1o9tA03	110	5	47	3.9	20	1vm6A02	83	13	26	7.1	-18
1rh6A00	55	1b4aF01	59	23	26	7.2	3	1q08A00	94	11	18	9.6	-59
1l3aD00	171	1ki1B02	142	10	46	4.1	5	1pcfH00	66	8	31	6	-13
1suyB00	107	1ecmA00	91	10	53	3.3	46	1w53A00	84	8	34	5.4	9
1fl7C00	88	1jmaB02	46	12	25	7.4	-2	1hcfB00	121	9	26	7.1	-18
1ne7B00	274	1o99A01	236	8	78	2.4	24	1souA00	194	9	54	3.5	1
2eboB00	74	1kilE00	41	5	38	2.8	62	1envA00	115	8	50	3.6	38
2bamA00	207	1qb0A00	178	3	55	3.5	12	1cfr000	283	5	49	3.9	-17
1hekA00	113	1fafA00	79	8	43	4.1	29	1a6s000	87	9	42	4.5	20
1fzpD00	100	1hgvA00	46	7	30	5.9	5	1j0rB00	117	6	33	5.8	-11
2proC02	61	1jjhC00	73	5	35	5.3	27	2proC01	67	8	31	6	16
1glaG01	243	1excB00	185	7	50	3.9	7	1q18B01	118	18	54	3.5	17
1ail000	70	1hs7A00	97	7	41	4.2	34	1n33O00	88	8	36	5	15
1otkA00	244	1q4mA00	211	6	88	2.1	31	1jgcA00	160	8	80	2.3	32
1hxdA02	197	1vjhA00	118	9	56	3.4	20	12asA00	327	9	55	3.5	3
1vfyA00	67	1q82V00	53	12	22	8.4	-10	1fp0A00	88	17	22	8.4	-26
1oxjA02	109	1hs7A00	97	14	45	4	29	1h6kA03	266	6	45	4.1	-7
1ica000	40	2proC01	67	3	18	11	-49	1bk8000	50	12	12	16.9	-103
1oq4D00	346	1q4mA00	211	8	95	2	18	1mhyD00	510	5	132	1.4	10
1yveJ02	293	1ha7L00	171	12	47	4.1	-11	1dliA03	90	6	33	5.5	-32
1ewjG00	119	1e42B02	116	9	36	5.3	-4	1k4nA00	180	11	35	5.4	-22
1sur000	215	1o99A01	236	11	65	2.9	11	1jmvC00	133	9	57	3.3	17
1lvfA00	106	1bf5A01	168	10	79	2.1	64	1hs7A00	97	10	58	3.1	56
1b9wA02	38	1jmaB02	46	11	22	8.3	13	1adx000	40	9	13	14.6	-84
1nhlA00	52	1a92A00	50	12	33	3.8	62	1sfcD00	74	19	41	4	63
1bisB00	154	1jmvC00	133	10	44	4.2	6	1j9aA00	179	8	39	4.8	-12
1tuaA02	105	1dchG00	99	13	44	4.3	18	2fmr000	65	16	38	4.9	12
1vm6A02	83	1r1mA00	140	6	47	3.9	25	1brmA02	174	5	35	5.5	-4
1j0fA00	100	2reqD02	135	7	43	4.4	15	1psqB00	160	9	40	4.7	0
1f4oB00	165	1v5kA00	115	1	35	5.7	-16	1h8bA00	73	12	33	5.9	-13
1lgyC00	265	1te1A00	274	7	66	3	11	1cvl000	316	8	62	3.1	4
